# Supplementary material for: Methyl­ene bis­(dithio­benzoate)
Source: Acta Crystallogr Sect E Struct Rep Online. 2008 Nov 13;64(Pt 12):o2366. doi: 10.1107/S1600536808037379 (PMC2960133; doi:10.1107/S1600536808037379)
Supplement: Supplementary file 1 [file e-64-o2366-sup1.cif]

##############################################################################
###                                                                        ###
###        Electronic paper (Acta Crystallographica Section E)             ###
###                                                                        ###
##############################################################################
#                                                                            #
# This CIF contains the data in a paper accepted for publication in Acta     #
# Crystallographica Section E. It conforms to the requirements of Notes      #
# for Authors for Section E, and has been peer reviewed under the auspices   #
# of the IUCr Commission on Journals.                                        #
#                                                                            #
# Full details of the Crystallographic Information File format               #
# are given in the paper "The Crystallographic Information File (CIF):       #
# a New Standard Archive File for Crystallography" by S. R. Hall, F. H.      #
# Allen and I. D. Brown [Acta Cryst. (1991), A47, 655-685].                  #
#                                                                            #
# The current version of the core CIF dictionary is obtainable from          #
# ftp://ftp.iucr.org/pub/cif_core.dic. The current version number is 2.4.    #
#                                                                            #
# Software is freely available for graphical display of the structure(s) in  #
# this CIF.  For information consult the CIF home page http://www.iucr.org/  #
# cif/home.html                                                              #
#                                                                            #
# This file may be used for bona fide research purposes within the           #
# scientific community so long as proper attribution is given to the journal # 
# article from which it was obtained.                                        #
#                                                                            #
##############################################################################
                                             
data_I
_audit_creation_method     SHELXL-97
_chemical_name_systematic
;
Methylene bis(dithiobenzoate)
;
_chemical_name_common     ?
_chemical_formula_moiety     'C15 H12 S4'
_chemical_formula_sum     'C15 H12 S4'
_chemical_formula_iupac     'C15 H12 S4'
_chemical_formula_weight     320.49
_chemical_melting_point     ?
_symmetry_cell_setting     orthorhombic
_symmetry_space_group_name_H-M     'P 21 21 2'
_symmetry_space_group_name_Hall     'P 2 2ab'
loop_
    _symmetry_equiv_pos_as_xyz
    'x, y, z'
    '-x, -y, z'
    '-x+1/2, y+1/2, -z'
    'x+1/2, -y+1/2, -z'
_cell_length_a     11.5800(3)
_cell_length_b     14.6440(11)
_cell_length_c     4.2710(7)
_cell_angle_alpha     90.00
_cell_angle_beta     90.00
_cell_angle_gamma     90.00
_cell_volume     724.27(13)
_cell_formula_units_Z     2
_cell_measurement_reflns_used     5256
_cell_measurement_theta_min     2.04
_cell_measurement_theta_max     25.35
_cell_measurement_temperature     200(2)
_exptl_crystal_description     plate
_exptl_crystal_colour     yellow
_exptl_crystal_size_max     0.11
_exptl_crystal_size_mid     0.08
_exptl_crystal_size_min     0.02
_exptl_crystal_density_diffrn     1.470
_exptl_crystal_density_meas     ?
_exptl_crystal_density_method     'not measured'
_exptl_crystal_F_000     332
_exptl_absorpt_coefficient_mu     0.637
_exptl_absorpt_correction_type     multi-scan
_exptl_absorpt_process_details     '(SORTAV; Blessing, 1995)'
_exptl_absorpt_correction_T_min     0.933
_exptl_absorpt_correction_T_max     0.987
_exptl_special_details     ?
_diffrn_ambient_temperature     200(2)
_diffrn_radiation_type     MoK\a
_diffrn_radiation_wavelength     0.71073
_diffrn_radiation_source     'fine-focus sealed tube'
_diffrn_radiation_monochromator     graphite
_diffrn_measurement_device_type     'Nonius KappaCCD'
_diffrn_measurement_method     \f
_diffrn_reflns_number     5256
_diffrn_reflns_av_R_equivalents     0.0964
_diffrn_reflns_av_sigmaI/netI     0.0876
_diffrn_reflns_theta_min     2.24
_diffrn_reflns_theta_max     25.50
_diffrn_reflns_theta_full     25.50
_diffrn_measured_fraction_theta_max     0.981
_diffrn_measured_fraction_theta_full     0.981
_diffrn_reflns_limit_h_min     -13
_diffrn_reflns_limit_h_max     13
_diffrn_reflns_limit_k_min     -17
_diffrn_reflns_limit_k_max     17
_diffrn_reflns_limit_l_min     -5
_diffrn_reflns_limit_l_max     4
_diffrn_standards_number     0
_diffrn_standards_interval_count     .
_diffrn_standards_interval_time     .
_diffrn_standards_decay_%     ?
_refine_special_details
;
Refinement of <i>F</i>^2^ against ALL reflections. The weighted <i>R</i>-factor
<i>wR</i> and goodness of fit <i>S</i> are based on <i>F</i>^2^, conventional
<i>R</i>-factors <i>R</i> are based on <i>F</i>, with <i>F</i> set to zero for
negative <i>F</i>^2^. The threshold expression of <i>F</i>^2^ >
\s(<i>F</i>^2^) is used only for calculating <i>R</i>-factors(gt) <i>etc</i>.
and is not relevant to the choice of reflections for refinement.
<i>R</i>-factors based on <i>F</i>^2^ are statistically about twice as large
as those based on <i>F</i>, and <i>R</i>- factors based on ALL data will be
even larger.
;
_reflns_number_total     1317
_reflns_number_gt     931
_reflns_threshold_expression     I>2\s(I)
_refine_ls_structure_factor_coef     Fsqd
_refine_ls_matrix_type     full
_refine_ls_R_factor_all     0.1002
_refine_ls_R_factor_gt     0.0564
_refine_ls_wR_factor_gt     0.1166
_refine_ls_wR_factor_ref     0.1574
_refine_ls_goodness_of_fit_ref     1.126
_refine_ls_restrained_S_all     1.126
_refine_ls_number_reflns     1317
_refine_ls_number_parameters     87
_refine_ls_number_restraints     0
_refine_ls_hydrogen_treatment     constr
_refine_ls_weighting_scheme     calc
_refine_ls_weighting_details
                 'calc w=1/[\s^2^(Fo^2^)+(0.0733P)^2^] where P=(Fo^2^+2Fc^2^)/3'
_atom_sites_solution_hydrogens     geom
_atom_sites_solution_primary     direct
_atom_sites_solution_secondary     difmap
_refine_ls_shift/su_max     0.000
_refine_ls_shift/su_mean     0.000
_refine_diff_density_max     0.371
_refine_diff_density_min     -0.463
_refine_ls_extinction_method     none
_refine_ls_extinction_coef     ?
_refine_ls_abs_structure_details     'Flack (1983), 505 Friedel pairs'
_refine_ls_abs_structure_Flack     0.2(3)
loop_
    _atom_type_symbol
    _atom_type_description
    _atom_type_scat_dispersion_real
    _atom_type_scat_dispersion_imag
    _atom_type_scat_source
    'C' 'C' 0.0033 0.0016
                         'International Tables Vol C Tables 4.2.6.8 and 6.1.1.4'
    'H' 'H' 0.0000 0.0000
                         'International Tables Vol C Tables 4.2.6.8 and 6.1.1.4'
    'Ru' 'Ru' -1.2594 0.8363
                         'International Tables Vol C Tables 4.2.6.8 and 6.1.1.4'
    'S' 'S' 0.1246 0.1234
                         'International Tables Vol C Tables 4.2.6.8 and 6.1.1.4'
    'N' 'N' 0.0061 0.0033
                         'International Tables Vol C Tables 4.2.6.8 and 6.1.1.4'
    'O' 'O' 0.0106 0.0060
                         'International Tables Vol C Tables 4.2.6.8 and 6.1.1.4'
_computing_data_collection     'COLLECT (Nonius, 1999)'
_computing_cell_refinement     'DENZO and SCALEPACK (Otwinowski & Minor, 1997)'
_computing_data_reduction     'DENZO and SCALEPACK (Otwinowski & Minor, 1997)'
_computing_structure_solution     'SHELXS97 (Sheldrick, 2008)'
_computing_structure_refinement     'SHELXL97 (Sheldrick, 2008)'
_computing_molecular_graphics     'SHELXTL (Sheldrick, 2008)'
_computing_publication_material     'SHELXTL (Sheldrick, 2008)'
loop_
    _atom_site_type_symbol
    _atom_site_label
    _atom_site_fract_x
    _atom_site_fract_y
    _atom_site_fract_z
    _atom_site_U_iso_or_equiv
    _atom_site_adp_type
    _atom_site_calc_flag
    _atom_site_refinement_flags
    _atom_site_occupancy
    _atom_site_disorder_assembly
    _atom_site_disorder_group
    S S1 0.47264(14) 0.89784(9) 0.5726(3) 0.0446(5) Uani d . 1 . .
    S S2 0.72612(15) 0.92562(10) 0.5091(5) 0.0613(6) Uani d . 1 . .
    C C1 0.5000 1.0000 0.792(2) 0.049(2) Uani d S 1 . .
    H H1A 0.4346 1.0109 0.9253 0.058 Uiso d R 1 . .
    C C2 0.6098(5) 0.8635(4) 0.4525(14) 0.0437(15) Uani d . 1 . .
    C C3 0.6104(5) 0.7734(4) 0.2900(15) 0.0381(14) Uani d . 1 . .
    C C4 0.7071(5) 0.7447(4) 0.1238(15) 0.0480(17) Uani d . 1 . .
    H H4A 0.7733 0.7828 0.1147 0.058 Uiso calc R 1 . .
    C C5 0.7082(6) 0.6617(4) -0.0279(16) 0.0572(18) Uani d . 1 . .
    H H5A 0.7749 0.6428 -0.1397 0.069 Uiso calc R 1 . .
    C C6 0.6127(6) 0.6064(4) -0.0173(15) 0.0562(18) Uani d . 1 . .
    H H6A 0.6136 0.5491 -0.1211 0.067 Uiso calc R 1 . .
    C C7 0.5161(6) 0.6336(4) 0.1422(16) 0.0600(19) Uani d . 1 . .
    H H7A 0.4503 0.5949 0.1492 0.072 Uiso calc R 1 . .
    C C8 0.5140(6) 0.7159(4) 0.2913(15) 0.0499(17) Uani d . 1 . .
    H H8A 0.4459 0.7345 0.3977 0.060 Uiso calc R 1 . .
loop_
    _atom_site_aniso_label
    _atom_site_aniso_U_11
    _atom_site_aniso_U_22
    _atom_site_aniso_U_33
    _atom_site_aniso_U_12
    _atom_site_aniso_U_13
    _atom_site_aniso_U_23
    S1 0.0456(9) 0.0410(8) 0.0472(9) -0.0042(7) 0.0029(7) 0.0005(7)
    S2 0.0472(10) 0.0568(9) 0.0800(14) -0.0132(7) -0.0145(9) 0.0109(10)
    C1 0.063(7) 0.043(5) 0.039(5) -0.008(4) 0.000 0.000
    C2 0.042(4) 0.048(3) 0.041(3) -0.003(2) -0.012(3) 0.017(3)
    C3 0.035(3) 0.035(3) 0.044(4) 0.001(3) 0.000(3) 0.016(3)
    C4 0.038(4) 0.058(4) 0.048(4) 0.002(3) 0.002(3) 0.018(3)
    C5 0.055(4) 0.062(4) 0.054(4) 0.019(3) 0.016(4) 0.011(4)
    C6 0.068(5) 0.039(3) 0.062(4) 0.013(3) 0.012(4) -0.001(4)
    C7 0.057(5) 0.046(3) 0.077(5) -0.001(3) 0.017(4) -0.005(3)
    C8 0.044(4) 0.042(3) 0.064(4) 0.003(3) 0.008(4) 0.001(3)
_geom_special_details
;
 All esds (except the esd in the dihedral angle between two l.s. planes)
 are estimated using the full covariance matrix.  The cell esds are taken
 into account individually in the estimation of esds in distances, angles
 and torsion angles; correlations between esds in cell parameters are only
 used when they are defined by crystal symmetry.  An approximate (isotropic)
 treatment of cell esds is used for estimating esds involving l.s. planes.
;
loop_
    _geom_bond_atom_site_label_1
    _geom_bond_atom_site_label_2
    _geom_bond_site_symmetry_2
    _geom_bond_distance
    _geom_bond_publ_flag
    S1 C2 . 1.743(6) ?
    S1 C1 . 1.794(5) ?
    S2 C2 . 1.643(6) ?
    C1 S1 2_675 1.794(5) ?
    C1 H1A . 0.960 ?
    C2 C3 . 1.491(8) ?
    C3 C4 . 1.391(8) ?
    C3 C8 . 1.399(8) ?
    C4 C5 . 1.377(9) ?
    C4 H4A . 0.950 ?
    C5 C6 . 1.370(9) ?
    C5 H5A . 0.950 ?
    C6 C7 . 1.369(8) ?
    C6 H6A . 0.950 ?
    C7 C8 . 1.364(8) ?
    C7 H7A . 0.950 ?
    C8 H8A . 0.950 ?
loop_
    _geom_angle_atom_site_label_1
    _geom_angle_atom_site_label_2
    _geom_angle_atom_site_label_3
    _geom_angle_site_symmetry_1
    _geom_angle_site_symmetry_3
    _geom_angle
    _geom_angle_publ_flag
    C2 S1 C1 . . 103.5(2) ?
    S1 C1 S1 . 2_675 116.9(5) ?
    S1 C1 H1A . . 108.0 ?
    S1 C1 H1A 2_675 . 108.0 ?
    C3 C2 S2 . . 123.6(4) ?
    C3 C2 S1 . . 113.4(4) ?
    S2 C2 S1 . . 123.0(4) ?
    C4 C3 C8 . . 117.5(6) ?
    C4 C3 C2 . . 120.6(5) ?
    C8 C3 C2 . . 121.8(5) ?
    C5 C4 C3 . . 121.0(6) ?
    C5 C4 H4A . . 119.5 ?
    C3 C4 H4A . . 119.5 ?
    C6 C5 C4 . . 119.9(6) ?
    C6 C5 H5A . . 120.1 ?
    C4 C5 H5A . . 120.1 ?
    C7 C6 C5 . . 120.3(6) ?
    C7 C6 H6A . . 119.9 ?
    C5 C6 H6A . . 119.9 ?
    C8 C7 C6 . . 120.2(7) ?
    C8 C7 H7A . . 119.9 ?
    C6 C7 H7A . . 119.9 ?
    C7 C8 C3 . . 121.1(6) ?
    C7 C8 H8A . . 119.5 ?
    C3 C8 H8A . . 119.5 ?
loop_
    _geom_torsion_atom_site_label_1
    _geom_torsion_atom_site_label_2
    _geom_torsion_atom_site_label_3
    _geom_torsion_atom_site_label_4
    _geom_torsion_site_symmetry_1
    _geom_torsion_site_symmetry_2
    _geom_torsion_site_symmetry_3
    _geom_torsion_site_symmetry_4
    _geom_torsion
    _geom_torsion_publ_flag
    C2 S1 C1 S1 . . . 2_675 78.0(2) ?
    C1 S1 C2 C3 . . . . 174.1(4) ?
    C1 S1 C2 S2 . . . . -6.7(5) ?
    S2 C2 C3 C4 . . . . -12.4(8) ?
    S1 C2 C3 C4 . . . . 166.7(5) ?
    S2 C2 C3 C8 . . . . 169.3(5) ?
    S1 C2 C3 C8 . . . . -11.6(7) ?
    C8 C3 C4 C5 . . . . -1.4(9) ?
    C2 C3 C4 C5 . . . . -179.7(5) ?
    C3 C4 C5 C6 . . . . 0.3(9) ?
    C4 C5 C6 C7 . . . . 0.3(10) ?
    C5 C6 C7 C8 . . . . 0.2(10) ?
    C6 C7 C8 C3 . . . . -1.3(10) ?
    C4 C3 C8 C7 . . . . 1.8(9) ?
    C2 C3 C8 C7 . . . . -179.8(6) ?
data_global
_journal_date_recd_electronic     2008-10-14
_journal_date_accepted     2008-11-11
_journal_name_full     'Acta Crystallographica, Section E'
_journal_year     2008
_journal_volume     64
_journal_issue     12
_journal_page_first     o2366
_journal_page_last     o2366
_journal_paper_category     QO
_journal_coeditor_code     BI2313
_publ_contact_author_name     'Yih-Hsing Lo'
_publ_contact_author_address
;
Department of Chemical Engineering
Tatung University
Taipei 104
Taiwan
;
_publ_contact_author_email     yhlo@ttu.edu.tw
_publ_contact_author_fax     '886 2 2586 1939'
_publ_contact_author_phone     '886 2 2592 5252'
_publ_section_title
;
Methylene bis(dithiobenzoate)
;
loop_
    _publ_author_name
    _publ_author_footnote
    _publ_author_address
    'Yao-Ren Liang' .
; Department of Chemical Engineering
  Tatung University
  Taipei 104
  Taiwan
;
    'Hung-Chun Tong' .
; Department of Chemical Engineering
  Tatung University
  Taipei 104
  Taiwan
;
    'Yih-Hsing Lo' .
; Department of Chemical Engineering
  Tatung University
  Taipei 104
  Taiwan
;
    'Chia-Her Lin' .
; Department of Chemistry
  Chung-Yuan Christian University
  Chung-Li 320
  Taiwan
;
    'Ting Shen Kuo' .
; Department of Chemistry
  National Normal Taiwan University
  Taipei 106
  Taiwan
;
