# Supplementary material for: Methyl­ene bis­(dithio­benzoate)
Source: Acta Crystallogr Sect E Struct Rep Online. 2008 Nov 13;64(Pt 12):o2366. doi: 10.1107/S1600536808037379 (PMC2960133; doi:10.1107/S1600536808037379)
Supplement: Supplementary file 2 [file e-64-o2366-Isup2.hkl]

# 
# h,k,l, Fc-squared, Fo-squared, sigma(Fo-squared) and status flag 
# 
data_I
_shelx_title ' bi2313 in P2(1)2(1)2' 
_shelx_refln_list_code          4 
_shelx_F_calc_maximum       83.11 
_exptl_crystal_F_000       332.00 
_reflns_d_resolution_high  0.8254 
 
loop_ 
 _symmetry_equiv_pos_as_xyz 
 'x, y, z' 
 '-x, -y, z' 
 '-x+1/2, y+1/2, -z' 
 'x+1/2, -y+1/2, -z' 
 
_cell_length_a    11.5800 
_cell_length_b    14.6440 
_cell_length_c     4.2710 
_cell_angle_alpha  90.000 
_cell_angle_beta   90.000 
_cell_angle_gamma  90.000 
 
_shelx_F_squared_multiplier     1.000 
 
loop_ 
 _refln_index_h 
 _refln_index_k 
 _refln_index_l 
 _refln_F_squared_calc 
 _refln_F_squared_meas 
 _refln_F_squared_sigma 
 _refln_observed_status 
   2   0   0      727.91      608.23     31.94 o 
   4   0   0     6126.00     6128.06    135.65 o 
   6   0   0        1.26        2.12      6.44 o 
   8   0   0      821.22      769.09     77.89 o 
  10   0   0      289.51      348.31     39.47 o 
  12   0   0      175.11      219.24     35.89 o 
   1   1   0     1851.17       -1.94      1.94 o 
   2   1   0     4181.15     4113.49     90.60 o 
   4   1   0      876.92      817.58     18.30 o 
   5   1   0     1008.84      989.62     21.75 o 
   6   1   0        6.60        3.93      4.89 o 
   7   1   0      140.73      130.72     10.32 o 
   8   1   0     1076.80     1031.49     42.66 o 
   9   1   0      229.25      211.01     14.27 o 
  10   1   0      120.08       96.12     33.48 o 
  11   1   0      189.51      153.76     24.60 o 
  12   1   0        0.59        0.12     17.13 o 
  13   1   0        5.79        5.62     18.11 o 
   1   2   0      265.00      339.36     18.97 o 
   2   2   0        0.18       -5.20      8.79 o 
   3   2   0     1985.44     2220.63    175.90 o 
   4   2   0      396.72      374.95      8.58 o 
   5   2   0      152.94      148.64      7.58 o 
   6   2   0       32.74       27.47      6.40 o 
   7   2   0     1867.36     1845.60     43.14 o 
   8   2   0        6.54        9.76      5.81 o 
   9   2   0      255.57      209.86     20.69 o 
  10   2   0       91.26       86.99     16.17 o 
  11   2   0      227.24      242.84     29.70 o 
  12   2   0        1.61        0.74     14.03 o 
  13   2   0       66.97       65.60     19.97 o 
   1   3   0      221.99      232.59      8.61 o 
   3   3   0       37.65       38.97      5.93 o 
   4   3   0     1098.21     1193.97     24.19 o 
   5   3   0     1071.95     1184.02     39.65 o 
   6   3   0      169.20      173.57      9.94 o 
   7   3   0       30.76       33.71      6.53 o 
   8   3   0     1281.04     1310.58     44.92 o 
   9   3   0       34.93       43.29      7.41 o 
  10   3   0        2.74       -4.82     13.69 o 
  11   3   0        0.10       -8.18     26.08 o 
  12   3   0      340.98      333.24     35.11 o 
  13   3   0       30.84       40.04     26.61 o 
   0   4   0     3565.48     4081.21    152.57 o 
   1   4   0     1622.80     1823.91     53.92 o 
   2   4   0      634.83      689.29     15.89 o 
   3   4   0     4295.29     4552.21     80.83 o 
   4   4   0      362.34      356.90     10.30 o 
   5   4   0      347.30      354.21     16.75 o 
   6   4   0        4.21       -2.60      3.91 o 
   7   4   0       83.65       73.35      8.48 o 
   8   4   0      112.18      118.81     15.07 o 
   9   4   0       32.13       37.52      8.26 o 
  10   4   0       20.07        1.35     22.03 o 
  11   4   0       15.57       14.20     18.61 o 
  12   4   0       10.29       15.68     16.93 o 
  13   4   0       48.33       58.65     20.86 o 
   1   5   0      915.14      983.62     25.94 o 
   2   5   0       37.99       44.36      3.80 o 
   3   5   0      544.18      604.57     13.31 o 
   4   5   0      283.20      308.91     11.37 o 
   5   5   0     2028.89     2183.45     57.63 o 
   6   5   0      282.79      256.12     15.51 o 
   7   5   0       76.03       76.54      9.90 o 
   8   5   0      185.30      175.11     12.90 o 
   9   5   0       71.02       68.01     22.11 o 
  10   5   0       98.12       90.70     15.42 o 
  11   5   0      151.68      147.63     17.60 o 
  12   5   0       30.85       56.06     13.23 o 
  13   5   0        4.65       48.90     23.30 o 
   0   6   0     4911.89     5268.18    149.72 o 
   1   6   0      549.80      599.72     13.88 o 
   2   6   0       57.66       50.77      3.77 o 
   3   6   0       29.47       38.35      3.51 o 
   4   6   0      842.81      871.02     18.70 o 
   5   6   0      283.60      287.14     12.97 o 
   6   6   0      111.18      113.58     10.30 o 
   7   6   0       86.67       66.25     13.79 o 
   8   6   0       75.87       61.83     13.58 o 
   9   6   0       87.40       80.62     15.41 o 
  10   6   0        4.08        9.01     15.38 o 
  11   6   0      103.25       93.53     20.28 o 
  12   6   0       46.57       54.21     16.34 o 
  13   6   0        2.27        1.95     19.34 o 
   1   7   0        8.11        8.68      3.83 o 
   2   7   0       32.90       40.14      4.24 o 
   3   7   0      216.42      228.17      7.57 o 
   4   7   0      228.73      226.35      7.57 o 
   5   7   0      311.28      328.96     16.80 o 
   6   7   0      577.80      544.39     20.82 o 
   7   7   0      314.63      298.13     15.71 o 
   8   7   0      448.86      396.72     19.99 o 
   9   7   0      110.23      127.17     14.97 o 
  10   7   0       45.01       56.67     15.38 o 
  11   7   0      151.64      201.91     31.74 o 
  12   7   0       21.48       45.81     20.06 o 
   0   8   0      508.72      634.51     25.51 o 
   1   8   0      239.39      263.28      7.09 o 
   2   8   0     1601.80     1673.38     30.26 o 
   3   8   0     1035.28     1085.26     28.66 o 
   4   8   0       64.45       64.53      7.07 o 
   5   8   0       25.62       21.60      8.31 o 
   6   8   0      216.32      204.59     12.91 o 
   7   8   0      489.26      430.09     26.81 o 
   8   8   0       23.32       33.60      8.69 o 
   9   8   0      125.68      113.48     17.25 o 
  10   8   0       42.34       51.12     11.62 o 
  11   8   0       95.44      154.47     21.75 o 
  12   8   0        0.54      -16.66     20.16 o 
   1   9   0      300.65      301.89      8.92 o 
   2   9   0      122.38      139.54      9.30 o 
   3   9   0      302.35      279.24     12.38 o 
   4   9   0      208.64      198.96      9.72 o 
   5   9   0        2.02       -0.57      5.40 o 
   6   9   0        0.11       -1.69      6.63 o 
   7   9   0       76.94       68.27      9.40 o 
   8   9   0      187.04      206.11     16.45 o 
   9   9   0       11.42       16.79     12.41 o 
  10   9   0        0.13       33.09     13.74 o 
  11   9   0        2.01        7.26     17.79 o 
  12   9   0      136.08      105.36     32.60 o 
   0  10   0      337.27      311.29     22.81 o 
   1  10   0      196.20      194.96     15.81 o 
   2  10   0     1037.08     1056.38     28.18 o 
   3  10   0      370.26      387.94     13.29 o 
   4  10   0      228.95      240.90     11.48 o 
   5  10   0      258.56      238.08     11.54 o 
   6  10   0       63.95       72.37      9.11 o 
   7  10   0       17.91       12.45      7.38 o 
   8  10   0       84.39       67.47     12.99 o 
   9  10   0       57.69       50.80     14.35 o 
  10  10   0       38.41       36.83     20.37 o 
  11  10   0        0.76       34.17     20.90 o 
   1  11   0      287.06      298.52     16.59 o 
   2  11   0       60.95       58.61      7.92 o 
   3  11   0      567.17      567.04     34.40 o 
   4  11   0       92.01       85.30      6.40 o 
   5  11   0      728.44      725.18     34.82 o 
   6  11   0      619.17      616.16     28.74 o 
   7  11   0       15.82       -1.56     13.04 o 
   8  11   0       27.82       36.14     12.77 o 
   9  11   0        0.53       10.60     40.63 o 
  10  11   0      136.18      134.59     28.15 o 
   0  12   0      132.45      124.53     16.50 o 
   1  12   0      278.21      264.00     13.86 o 
   2  12   0      335.92      320.66     17.16 o 
   3  12   0      106.72       93.45     10.10 o 
   4  12   0      171.84      175.99     11.38 o 
   5  12   0      103.63      119.72     22.23 o 
   6  12   0       64.89       74.00     14.26 o 
   7  12   0        1.80        4.15     10.42 o 
   8  12   0        6.37       -8.56     21.19 o 
   9  12   0       58.18       60.79     17.12 o 
  10  12   0        6.95       -0.47     14.83 o 
   1  13   0        0.12       -1.86      6.32 o 
   2  13   0       61.85       52.47      7.86 o 
   3  13   0      134.29      156.05     11.36 o 
   4  13   0      124.76      120.67     11.56 o 
   5  13   0       30.82       13.69     11.14 o 
   6  13   0       87.09       94.63     16.79 o 
   7  13   0       30.03        7.52     55.73 o 
   8  13   0       99.76       53.32     21.34 o 
   9  13   0       71.82       61.68     28.10 o 
   0  14   0        9.24       20.71     12.81 o 
   1  14   0        0.02        3.09      7.48 o 
   2  14   0      151.82      149.99     10.67 o 
   3  14   0        3.63        1.32      7.61 o 
   4  14   0        4.17       14.59     10.02 o 
   5  14   0        3.42       -0.75     11.32 o 
   6  14   0       27.25       47.94     16.46 o 
   7  14   0       56.74       77.36     15.95 o 
   8  14   0       14.36       18.51     21.19 o 
   1  15   0       83.35       55.58      8.95 o 
   2  15   0        7.08       35.95     10.70 o 
   3  15   0      268.88      272.91     16.70 o 
   4  15   0        1.30        4.98     13.17 o 
   5  15   0        4.48       16.96     13.85 o 
   6  15   0       13.15       28.45     15.67 o 
   7  15   0       91.50      107.67     24.63 o 
   0  16   0       33.77       52.11     12.84 o 
   1  16   0      113.64       92.12     17.00 o 
   2  16   0       76.23       72.14     10.89 o 
   3  16   0        5.33        4.43     15.35 o 
   4  16   0        1.58      -14.58     14.58 o 
   5  16   0       62.51       27.60     15.15 o 
   1  17   0        2.65       13.80     16.84 o 
   2  17   0        5.14       30.30     13.76 o 
   3  17   0        3.15       15.39     19.26 o 
   2   0   1      246.46      287.13     24.10 o 
   3   0   1       95.69       89.82      5.43 o 
   4   0   1     1380.73     1367.45     28.75 o 
   5   0   1       47.50       54.92      4.68 o 
   6   0   1       69.70       70.63      7.76 o 
   7   0   1        1.29        2.41      5.07 o 
   8   0   1      203.48      210.78     14.00 o 
   9   0   1       66.33       65.76      9.45 o 
  10   0   1       54.75       42.28     17.27 o 
  11   0   1        8.19       26.69     30.04 o 
  12   0   1       12.56       -3.87     17.32 o 
  13   0   1        0.45       14.04     16.35 o 
 -13   1   1       19.14       10.52     15.78 o 
 -12   1   1       58.22       26.77     14.80 o 
 -11   1   1      284.30      313.03     30.56 o 
 -10   1   1       12.06       14.40     14.32 o 
  -9   1   1      558.67      522.86     21.00 o 
  -8   1   1      243.35      250.75     10.69 o 
  -7   1   1      154.30      166.14      7.58 o 
  -6   1   1      542.44      546.35     25.58 o 
  -5   1   1      851.75      871.21     20.76 o 
  -4   1   1      868.84      926.47     24.24 o 
  -3   1   1      297.94      317.93      8.34 o 
  -2   1   1     1365.86     1418.04     62.33 o 
  -1   1   1     5235.45     5741.31    334.66 o 
   0   1   1     1107.97     1233.19     96.17 o 
   3   1   1      290.21      306.55      8.13 o 
   4   1   1      845.40      872.03     22.75 o 
   5   1   1      845.46      873.41     34.59 o 
   6   1   1      544.75      533.23     25.00 o 
   7   1   1      153.32      152.32      8.06 o 
   8   1   1      240.75      250.29      9.92 o 
   9   1   1      558.57      490.98     35.01 o 
  10   1   1       12.06       24.63     13.68 o 
  11   1   1      292.18      325.16     25.88 o 
  12   1   1       57.30       18.48     46.44 o 
  13   1   1       18.38       -0.62     24.10 o 
 -13   2   1       49.13       78.27     21.19 o 
 -12   2   1       42.89       22.84     22.74 o 
 -11   2   1        6.72        5.99      8.04 o 
 -10   2   1       14.19        5.04     11.79 o 
  -9   2   1      308.24      271.25     14.85 o 
  -8   2   1       14.28       16.60     10.10 o 
  -7   2   1     1414.98     1445.62     39.62 o 
  -6   2   1       21.95       23.48      4.18 o 
  -5   2   1      161.47      168.27      7.03 o 
  -4   2   1     1292.51     1398.94     32.48 o 
  -3   2   1     1049.70     1023.51     25.82 o 
  -2   2   1     1803.02     1787.44     49.69 o 
  -1   2   1     6870.39     7253.70    258.30 o 
   0   2   1     1626.89     1930.73    147.69 o 
   1   2   1     6907.07     7756.70    296.55 o 
   2   2   1     1802.64     1792.13     45.49 o 
   3   2   1     1036.62     1052.11     28.79 o 
   4   2   1     1299.46     1378.49     34.87 o 
   5   2   1      161.24      168.10      9.62 o 
   6   2   1       19.90       18.49      4.16 o 
   7   2   1     1408.41     1353.48     42.22 o 
   8   2   1       12.84        7.80     11.55 o 
   9   2   1      301.01      267.51     13.42 o 
  10   2   1       14.61       14.12     16.75 o 
  11   2   1        5.42      -17.11     17.11 o 
  12   2   1       42.17       43.83     20.85 o 
  13   2   1       49.85       28.96     25.69 o 
 -13   3   1       29.78       45.80     66.47 o 
 -12   3   1      295.25      320.19     27.47 o 
 -11   3   1        8.98       11.89     13.83 o 
 -10   3   1        3.51        0.22     10.46 o 
  -9   3   1      148.51      141.45     11.20 o 
  -8   3   1     1315.01     1417.79     57.84 o 
  -7   3   1      140.58      142.83      9.33 o 
  -6   3   1      123.11      148.89      7.68 o 
  -5   3   1       81.02       76.41      5.25 o 
  -4   3   1     2157.32     2169.51     48.90 o 
  -3   3   1       37.89       36.76      7.01 o 
  -2   3   1      370.82      384.30     13.37 o 
  -1   3   1     2057.05     2124.66     48.00 o 
   0   3   1        2.02       -9.14      9.14 o 
   1   3   1     2045.34     2157.97     48.67 o 
   2   3   1      369.63      375.11     11.95 o 
   3   3   1       39.64       40.73      3.84 o 
   4   3   1     2175.23     2260.12     60.77 o 
   5   3   1       80.27       91.93      5.56 o 
   6   3   1      124.02      126.98     13.41 o 
   7   3   1      142.86      150.40      8.29 o 
   8   3   1     1314.01     1361.97     78.93 o 
   9   3   1      143.81      158.39     15.19 o 
  10   3   1        3.66       25.17     18.44 o 
  11   3   1        8.50       -7.48     18.61 o 
  12   3   1      296.80      334.36     36.23 o 
  13   3   1       30.39       99.62     17.99 o 
 -13   4   1       29.24       28.37     13.38 o 
 -12   4   1       16.42       50.73     14.12 o 
 -11   4   1       36.94       34.27     11.17 o 
 -10   4   1       16.60       13.48      9.03 o 
  -9   4   1       22.78       20.69      9.34 o 
  -8   4   1      116.45      127.12     11.80 o 
  -7   4   1      429.79      393.57     18.50 o 
  -6   4   1       91.97      104.82     12.70 o 
  -5   4   1       43.24       41.19      4.07 o 
  -4   4   1      602.20      570.35     13.69 o 
  -3   4   1     1015.75     1030.60     28.45 o 
  -2   4   1       74.36       78.55      5.27 o 
  -1   4   1      759.26      800.36     19.46 o 
   0   4   1     1181.44     1249.41     27.00 o 
   1   4   1      752.54      828.22     20.63 o 
   2   4   1       71.81       76.20      3.79 o 
   3   4   1      993.56     1035.94     22.46 o 
   4   4   1      605.18      588.61     14.01 o 
   5   4   1       43.55       40.36      5.49 o 
   6   4   1       94.16      106.89      7.98 o 
   7   4   1      423.35      374.90     21.44 o 
   8   4   1      118.82      117.19     12.42 o 
   9   4   1       23.89       32.35     23.23 o 
  10   4   1       16.39       12.34     10.62 o 
  11   4   1       37.14       36.33     30.47 o 
  12   4   1       16.54       21.78     38.75 o 
  13   4   1       28.23       75.87     19.53 o 
 -13   5   1        0.32        5.23     16.35 o 
 -12   5   1       47.63       75.58     12.56 o 
 -11   5   1       74.36       84.69     14.65 o 
 -10   5   1      106.44      128.41     26.85 o 
  -9   5   1      161.51      144.65     13.62 o 
  -8   5   1       50.08       49.09      9.21 o 
  -7   5   1       10.51       13.85      6.90 o 
  -6   5   1      368.49      357.87     14.24 o 
  -5   5   1      360.03      335.62     12.91 o 
  -4   5   1      207.13      210.55      8.23 o 
  -3   5   1      519.91      575.68     11.65 o 
  -2   5   1       33.72       32.91      4.70 o 
  -1   5   1     3192.77     3470.39     61.23 o 
   0   5   1      145.22      151.41      5.95 o 
   1   5   1     3215.35     3581.53     84.58 o 
   2   5   1       33.73       35.19      6.62 o 
   3   5   1      515.35      576.52     19.48 o 
   4   5   1      199.37      203.56      6.67 o 
   5   5   1      358.83      361.01      9.38 o 
   6   5   1      375.58      347.54     18.89 o 
   7   5   1       11.30       21.35      7.24 o 
   8   5   1       49.30       46.42     10.30 o 
   9   5   1      159.35      132.47     12.74 o 
  10   5   1      107.22       73.09     13.47 o 
  11   5   1       72.21       79.92     26.66 o 
  12   5   1       46.95       47.29     17.20 o 
  13   5   1        0.32      -12.26     21.68 o 
 -12   6   1       13.36       16.61     10.10 o 
 -11   6   1       18.51       37.49     13.10 o 
 -10   6   1       31.03       35.99     20.76 o 
  -9   6   1       44.96       37.56     11.96 o 
  -8   6   1       68.17       77.86     11.93 o 
  -7   6   1      166.62      164.45     16.65 o 
  -6   6   1      104.41      124.66     14.48 o 
  -5   6   1      252.82      278.36     13.04 o 
  -4   6   1     1993.66     2053.49     64.85 o 
  -3   6   1      168.30      169.61      7.01 o 
  -2   6   1       29.59       32.32      4.26 o 
  -1   6   1        7.19       11.92      2.85 o 
   0   6   1     2693.50     2914.91     61.94 o 
   1   6   1        9.14       10.10      3.54 o 
   2   6   1       28.61       25.78      3.97 o 
   3   6   1      164.45      171.11      7.67 o 
   4   6   1     1999.42     2147.35     43.59 o 
   5   6   1      257.62      249.47     12.36 o 
   6   6   1      106.79       94.41      8.45 o 
   7   6   1      166.05      152.32     11.31 o 
   8   6   1       67.09       78.35     10.34 o 
   9   6   1       46.99       34.16     10.00 o 
  10   6   1       30.67       23.96     16.79 o 
  11   6   1       19.48       25.75     25.06 o 
  12   6   1       13.39        9.07     16.28 o 
 -12   7   1       71.13       72.30     10.87 o 
 -11   7   1      176.73      174.17     15.75 o 
 -10   7   1       91.36      123.34     16.76 o 
  -9   7   1       85.47      112.14     13.98 o 
  -8   7   1      218.47      232.42     19.11 o 
  -7   7   1      291.93      288.88     15.87 o 
  -6   7   1      175.91      208.09     12.30 o 
  -5   7   1      273.47      282.15     21.50 o 
  -4   7   1      254.73      228.05     14.23 o 
  -3   7   1       69.77       76.50      5.11 o 
  -2   7   1      183.99      173.20      7.00 o 
  -1   7   1      157.70      178.32     10.06 o 
   0   7   1        0.05        7.17      4.15 o 
   1   7   1      151.81      159.50      6.53 o 
   2   7   1      185.97      188.62      8.13 o 
   3   7   1       69.58       66.26      5.14 o 
   4   7   1      252.32      255.04      8.38 o 
   5   7   1      271.98      268.72      6.94 o 
   6   7   1      174.33      146.57      8.97 o 
   7   7   1      291.02      302.31     21.79 o 
   8   7   1      220.79      230.01     13.14 o 
   9   7   1       84.77       57.27     17.56 o 
  10   7   1       91.93       92.01     59.60 o 
  11   7   1      179.19      207.57     65.21 o 
  12   7   1       70.96       49.27     28.59 o 
 -12   8   1       11.65       -1.44     12.42 o 
 -11   8   1       88.47       94.03     14.53 o 
 -10   8   1       19.22      -10.58     15.92 o 
  -9   8   1       60.45       68.60     12.04 o 
  -8   8   1       11.28       -2.93     10.52 o 
  -7   8   1      529.77      565.59     50.11 o 
  -6   8   1       46.33       47.37      8.24 o 
  -5   8   1       53.99       50.68      9.45 o 
  -4   8   1      231.48      219.78     14.20 o 
  -3   8   1      357.07      382.59     17.12 o 
  -2   8   1      703.71      628.61     29.14 o 
  -1   8   1       41.58       47.03      6.06 o 
   0   8   1      257.18      272.69     11.18 o 
   1   8   1       43.40       43.24      5.02 o 
   2   8   1      709.81      692.13     19.21 o 
   3   8   1      364.49      403.75     11.64 o 
   4   8   1      232.26      232.67     12.59 o 
   5   8   1       53.69       61.73      9.12 o 
   6   8   1       44.78       40.57      8.08 o 
   7   8   1      532.21      522.59     40.76 o 
   8   8   1       11.34       19.59     11.14 o 
   9   8   1       59.23       46.63     15.02 o 
  10   8   1       19.53       36.04     13.97 o 
  11   8   1       88.94       64.13     14.96 o 
  12   8   1       11.62       37.54     15.80 o 
 -11   9   1        8.52       -4.76     10.77 o 
 -10   9   1       11.79        6.71      9.66 o 
  -9   9   1       20.98       49.83     12.72 o 
  -8   9   1      161.44      165.29     14.50 o 
  -7   9   1      195.61      226.30     24.51 o 
  -6   9   1      277.24      270.24     20.11 o 
  -5   9   1       34.45       26.94      7.93 o 
  -4   9   1      698.67      717.89     69.69 o 
  -3   9   1      298.22      314.40     21.88 o 
  -2   9   1      326.68      315.49     16.84 o 
  -1   9   1      442.95      447.03     17.88 o 
   0   9   1      190.56      192.12     10.53 o 
   1   9   1      438.20      420.23     15.08 o 
   2   9   1      324.91      313.66     16.26 o 
   3   9   1      296.72      310.41     13.03 o 
   4   9   1      707.73      699.58     24.58 o 
   5   9   1       36.00       40.84      6.88 o 
   6   9   1      277.98      292.88     17.03 o 
   7   9   1      195.69      186.54     18.59 o 
   8   9   1      162.14      163.41     35.79 o 
   9   9   1       20.45       31.47     14.14 o 
  10   9   1       11.62        7.64     17.42 o 
  11   9   1        8.16      -13.83     13.83 o 
 -11  10   1        1.03       16.93     11.81 o 
 -10  10   1        7.45       -3.70     17.31 o 
  -9  10   1       14.97       16.07     11.89 o 
  -8  10   1       25.19       13.06     11.28 o 
  -7  10   1        4.85       33.91     10.27 o 
  -6  10   1      134.22      135.81     17.60 o 
  -5  10   1      245.90      243.03     27.66 o 
  -4  10   1      506.39      527.63     18.43 o 
  -3  10   1      523.96      552.87     26.00 o 
  -2  10   1      181.01      168.62      8.99 o 
  -1  10   1      400.84      404.28     26.46 o 
   0  10   1      347.40      375.79     15.80 o 
   1  10   1      394.92      393.74     15.38 o 
   2  10   1      176.62      160.17      9.05 o 
   3  10   1      519.44      498.39     18.24 o 
   4  10   1      505.84      500.02     17.31 o 
   5  10   1      245.74      234.94     14.57 o 
   6  10   1      137.33      129.76     15.88 o 
   7  10   1        5.18       22.35     25.26 o 
   8  10   1       26.51       23.22     16.55 o 
   9  10   1       14.37        0.73     13.21 o 
  10  10   1        7.31       -5.77     31.34 o 
  11  10   1        1.15      -11.61     17.79 o 
 -10  11   1      119.75      107.40     16.07 o 
  -9  11   1       19.51       17.40     11.02 o 
  -8  11   1        5.31       18.62     19.51 o 
  -7  11   1       29.30       33.41     10.25 o 
  -6  11   1       91.45       93.57     10.15 o 
  -5  11   1       89.63      107.65     11.09 o 
  -4  11   1       36.67       56.96     11.93 o 
  -3  11   1       83.91       83.35      9.64 o 
  -2  11   1       80.43       81.14      7.87 o 
  -1  11   1       54.02       46.17      9.73 o 
   0  11   1       57.04       55.77     10.01 o 
   1  11   1       54.77       48.16      7.49 o 
   2  11   1       81.80       60.91      9.90 o 
   3  11   1       83.40       91.62     12.61 o 
   4  11   1       37.12       37.52      6.38 o 
   5  11   1       89.32       72.96     10.64 o 
   6  11   1       94.91      123.83     19.67 o 
   7  11   1       28.96       23.74     27.67 o 
   8  11   1        5.52       -4.75     14.95 o 
   9  11   1       18.79       19.78     16.74 o 
  10  11   1      118.73      129.79     21.56 o 
  -9  12   1       35.36       81.70     15.40 o 
  -8  12   1       54.78       65.28     16.38 o 
  -7  12   1      109.89      126.90     18.51 o 
  -6  12   1      122.86      116.85     15.22 o 
  -5  12   1      200.83      244.15     24.70 o 
  -4  12   1       90.99      101.77     12.20 o 
  -3  12   1       65.61       82.73     21.08 o 
  -2  12   1       22.08       22.57      7.84 o 
  -1  12   1      243.18      247.37     13.17 o 
   0  12   1       36.08       30.31      7.28 o 
   1  12   1      238.52      222.14     15.21 o 
   2  12   1       20.70       23.73      9.37 o 
   3  12   1       65.42       41.41     12.11 o 
   4  12   1       91.33      107.06     10.30 o 
   5  12   1      198.18      237.28     15.72 o 
   6  12   1      125.45      118.57     20.50 o 
   7  12   1      107.07       98.10     16.85 o 
   8  12   1       54.34       30.80     16.84 o 
   9  12   1       34.25       55.34     19.93 o 
  -9  13   1       24.00       15.34     16.25 o 
  -8  13   1        2.76       -0.04     20.75 o 
  -7  13   1      133.87      151.11     17.00 o 
  -6  13   1       80.89       98.65     13.11 o 
  -5  13   1       31.29       53.00     15.32 o 
  -4  13   1       28.10       22.63      8.15 o 
  -3  13   1      144.88      139.98     15.50 o 
  -2  13   1      163.07      169.53     12.41 o 
  -1  13   1       39.84       27.22      8.02 o 
   0  13   1       14.60       -0.49     12.89 o 
   1  13   1       39.56       41.10     10.51 o 
   2  13   1      160.95      148.72     12.83 o 
   3  13   1      141.83      166.05     23.42 o 
   4  13   1       26.62       43.69     11.89 o 
   5  13   1       32.26       43.43     14.29 o 
   6  13   1       78.92       73.68     33.91 o 
   7  13   1      132.88      144.16     35.89 o 
   8  13   1        3.36        7.64     24.97 o 
   9  13   1       25.05       -9.15     15.51 o 
  -8  14   1        5.56        4.13     11.67 o 
  -7  14   1       49.00       54.87     12.86 o 
  -6  14   1      127.88      127.85     16.19 o 
  -5  14   1        0.64       23.29     10.70 o 
  -4  14   1       37.94       35.20     11.08 o 
  -3  14   1      114.55      127.09     12.21 o 
  -2  14   1      387.55      421.31     34.96 o 
  -1  14   1       97.85       63.54     15.81 o 
   0  14   1       26.31       31.09     10.32 o 
   1  14   1       98.09      102.44     18.43 o 
   2  14   1      390.85      408.01     43.12 o 
   3  14   1      114.45      108.48     16.63 o 
   4  14   1       37.64       48.82      9.06 o 
   5  14   1        0.64       11.62     17.71 o 
   6  14   1      126.54      154.19     25.37 o 
   7  14   1       50.21       38.91     17.47 o 
   8  14   1        5.77       27.96     27.96 o 
  -6  15   1        4.64       11.88     29.99 o 
  -5  15   1        4.24       -9.70     12.72 o 
  -4  15   1        4.44       -6.25     11.35 o 
  -3  15   1       76.24      100.36     18.52 o 
  -2  15   1       20.82       16.64      8.94 o 
  -1  15   1       71.06       51.42     19.79 o 
   0  15   1        0.98       -7.39     13.50 o 
   1  15   1       71.22       67.99     18.95 o 
   2  15   1       22.22       16.22     16.20 o 
   3  15   1       78.68      107.49     20.55 o 
   4  15   1        4.47        8.11     18.13 o 
   5  15   1        4.23       29.56     20.35 o 
   6  15   1        4.65       31.68     27.58 o 
  -5  16   1       63.68       46.46     11.66 o 
  -4  16   1       27.28       16.85     11.16 o 
  -3  16   1        3.60       35.39      9.79 o 
  -2  16   1       81.00       86.72     17.23 o 
  -1  16   1       25.02       38.40     16.93 o 
   0  16   1       14.86       35.56     16.24 o 
   1  16   1       26.17       19.11     11.97 o 
   2  16   1       80.26       80.87     12.52 o 
   3  16   1        3.39       21.85     19.13 o 
   4  16   1       27.17       20.03     19.16 o 
   5  16   1       63.18       72.29     18.71 o 
  -2  17   1       42.79       27.22     11.00 o 
  -1  17   1        0.87        8.58     12.69 o 
   0  17   1        0.18        0.31     12.13 o 
   1  17   1        0.88       -2.05     15.50 o 
   2  17   1       42.73       34.10     14.47 o 
   0   0   2     2972.64     3071.72     82.88 o 
   1   0   2      328.77      322.14      8.97 o 
   2   0   2      720.13      745.92     16.81 o 
   3   0   2      423.37      437.06     10.97 o 
   4   0   2      391.05      367.91     10.12 o 
   5   0   2      913.07     1003.43     30.16 o 
   6   0   2      219.52      201.71     12.01 o 
   7   0   2        0.92       -2.47      5.94 o 
   8   0   2        8.46        5.96      6.92 o 
   9   0   2        0.06      -10.35     10.35 o 
  10   0   2        2.91       -0.32      8.42 o 
  11   0   2       19.19       33.84     39.13 o 
  12   0   2       51.16       43.44     26.22 o 
 -12   1   2       75.47       98.65     18.01 o 
 -11   1   2      108.86      110.97     15.54 o 
 -10   1   2        0.49        2.14      8.04 o 
  -9   1   2      149.23      156.83     14.44 o 
  -8   1   2      315.81      306.07     21.66 o 
  -7   1   2       95.43       89.13      8.14 o 
  -6   1   2       26.47       21.61      6.22 o 
  -5   1   2      296.73      306.20     12.38 o 
  -4   1   2      495.65      461.02     16.87 o 
  -3   1   2      421.71      459.19     18.29 o 
  -2   1   2       57.79       68.77      4.09 o 
  -1   1   2      258.81      269.52      8.25 o 
   0   1   2      252.86      262.21      6.75 o 
   1   1   2      259.08      276.58      9.27 o 
   2   1   2       54.48       60.46      5.90 o 
   3   1   2      421.41      474.18     11.10 o 
   4   1   2      502.55      509.83     17.62 o 
   5   1   2      300.25      310.43     15.18 o 
   6   1   2       26.48       47.28     12.03 o 
   7   1   2       92.09       97.59     10.02 o 
   8   1   2      318.49      318.80     20.70 o 
   9   1   2      147.01      144.95     20.13 o 
  10   1   2        0.54        6.43      7.65 o 
  11   1   2      109.39      123.19     17.76 o 
  12   1   2       75.03       42.34     14.67 o 
 -12   2   2       55.17       59.60     13.29 o 
 -11   2   2       37.20       17.72     14.95 o 
 -10   2   2      123.31      145.41     20.57 o 
  -9   2   2       10.63        4.99     12.85 o 
  -8   2   2      259.93      272.14     16.06 o 
  -7   2   2      272.62      280.13     17.00 o 
  -6   2   2      124.06      122.13      7.91 o 
  -5   2   2       15.84       21.53      4.94 o 
  -4   2   2      379.86      340.84     10.36 o 
  -3   2   2      545.67      523.27     13.54 o 
  -2   2   2      108.36      108.80      8.56 o 
  -1   2   2      197.08      186.07      6.07 o 
   0   2   2      942.36      973.32     21.48 o 
   1   2   2      202.38      191.57      7.15 o 
   2   2   2      112.60      114.58      5.77 o 
   3   2   2      539.84      559.29     11.35 o 
   4   2   2      372.76      363.25     12.44 o 
   5   2   2       14.64       22.00      5.11 o 
   6   2   2      122.65      102.48      7.47 o 
   7   2   2      268.36      285.46     19.19 o 
   8   2   2      263.43      285.59     22.55 o 
   9   2   2       10.57        3.36      7.16 o 
  10   2   2      124.46      138.57     16.83 o 
  11   2   2       36.98       67.41     28.92 o 
  12   2   2       55.34       61.65     19.26 o 
 -12   3   2       35.68       34.68     13.05 o 
 -11   3   2       41.84       44.73     10.55 o 
 -10   3   2       57.65       73.15     10.04 o 
  -9   3   2       54.21       63.49     10.71 o 
  -8   3   2      673.40      706.55     34.34 o 
  -7   3   2      242.47      227.81     12.67 o 
  -6   3   2       44.39       40.08      7.10 o 
  -5   3   2      177.38      160.54      9.18 o 
  -4   3   2      344.92      331.41     12.09 o 
  -3   3   2      476.18      418.44     13.03 o 
  -2   3   2      432.06      462.33     15.14 o 
  -1   3   2      301.75      262.83     12.51 o 
   0   3   2       12.16       15.50      4.14 o 
   1   3   2      304.51      319.98     10.24 o 
   2   3   2      440.83      447.05     14.79 o 
   3   3   2      465.98      445.75     13.46 o 
   4   3   2      352.45      339.97     13.06 o 
   5   3   2      177.24      161.06     10.50 o 
   6   3   2       42.71       45.79      7.08 o 
   7   3   2      237.52      265.47     14.55 o 
   8   3   2      668.18      698.89     37.46 o 
   9   3   2       54.60       65.37     22.89 o 
  10   3   2       57.69       63.55     17.52 o 
  11   3   2       41.03       42.50     15.16 o 
  12   3   2       36.14       75.67     24.29 o 
 -12   4   2       15.71        4.91      7.61 o 
 -11   4   2        2.76       -4.94      9.46 o 
 -10   4   2       42.84       56.90     11.33 o 
  -9   4   2       23.27       28.91     10.77 o 
  -8   4   2      280.07      287.40     22.40 o 
  -7   4   2      333.76      345.88     21.29 o 
  -6   4   2       62.81       67.33     21.43 o 
  -5   4   2      197.10      203.21     11.56 o 
  -4   4   2      110.02      114.88      6.43 o 
  -3   4   2     1976.19     1925.72     46.89 o 
  -2   4   2      162.59      160.42      7.82 o 
  -1   4   2     1522.39     1642.23     37.43 o 
   0   4   2     2769.31     3079.85     64.09 o 
   1   4   2     1516.99     1654.49     41.83 o 
   2   4   2      159.98      168.96      8.20 o 
   3   4   2     1992.72     2122.09     58.71 o 
   4   4   2      112.55      107.59      9.52 o 
   5   4   2      196.17      195.17     15.25 o 
   6   4   2       63.43       61.30     11.80 o 
   7   4   2      339.48      313.41     26.62 o 
   8   4   2      276.06      261.49     15.91 o 
   9   4   2       23.05       10.13     10.80 o 
  10   4   2       41.08       24.08     11.18 o 
  11   4   2        2.92       12.25     12.59 o 
  12   4   2       16.08       17.67     19.79 o 
 -12   5   2       62.05       33.89     15.68 o 
 -11   5   2       74.41       76.40     12.12 o 
 -10   5   2       10.89       17.55      9.27 o 
  -9   5   2      100.96      100.07     18.74 o 
  -8   5   2        4.22      -11.13     11.13 o 
  -7   5   2       56.23       57.53     10.11 o 
  -6   5   2      182.22      182.23     11.31 o 
  -5   5   2      255.30      247.12     12.19 o 
  -4   5   2      125.18      112.51     13.22 o 
  -3   5   2       95.63       93.63      8.30 o 
  -2   5   2      335.81      365.81     20.97 o 
  -1   5   2      539.25      537.37     19.92 o 
   0   5   2      452.50      427.30     15.39 o 
   1   5   2      529.07      563.38     20.80 o 
   2   5   2      322.54      348.87     17.58 o 
   3   5   2       98.69       95.07      8.70 o 
   4   5   2      123.26      125.31      9.68 o 
   5   5   2      256.50      255.10     12.15 o 
   6   5   2      185.42      148.14     10.65 o 
   7   5   2       55.66       59.41      8.08 o 
   8   5   2        4.51        3.31     14.44 o 
   9   5   2      103.04       90.52     15.93 o 
  10   5   2       10.39        4.30     14.29 o 
  11   5   2       75.30       42.05     19.81 o 
  12   5   2       62.78      107.30     30.96 o 
 -11   6   2       16.60       20.00      9.85 o 
 -10   6   2       91.14       71.05     12.38 o 
  -9   6   2       40.85       38.83     10.66 o 
  -8   6   2      127.08       96.02     11.03 o 
  -7   6   2      101.11      114.46     21.38 o 
  -6   6   2      116.83      119.50     17.90 o 
  -5   6   2      332.71      335.55     22.42 o 
  -4   6   2      559.22      556.60     28.80 o 
  -3   6   2       38.09       32.37      7.52 o 
  -2   6   2       24.40       32.09      7.73 o 
  -1   6   2      321.34      293.43     11.83 o 
   0   6   2      631.47      617.25     22.15 o 
   1   6   2      318.40      300.01     18.00 o 
   2   6   2       25.70       51.52      9.89 o 
   3   6   2       35.82       29.43     10.18 o 
   4   6   2      555.78      579.06     23.67 o 
   5   6   2      330.36      308.84     12.31 o 
   6   6   2      118.51      105.84      8.95 o 
   7   6   2      102.78       92.30     25.59 o 
   8   6   2      126.02      137.40     22.35 o 
   9   6   2       40.44       47.62     13.20 o 
  10   6   2       90.65       75.15     16.84 o 
  11   6   2       16.95       53.41     20.42 o 
 -11   7   2       57.42       49.29     10.26 o 
 -10   7   2       30.04       -5.11     14.84 o 
  -9   7   2      158.61      154.04     14.13 o 
  -8   7   2       71.17       79.15     12.23 o 
  -7   7   2      105.54      129.33     13.18 o 
  -6   7   2      208.35      206.94     14.57 o 
  -5   7   2      706.35      690.66     26.95 o 
  -4   7   2      105.97       95.28      6.71 o 
  -3   7   2      144.37      148.12     13.54 o 
  -2   7   2      170.64      154.50     10.19 o 
  -1   7   2       28.28       21.77      4.46 o 
   0   7   2      199.67      192.19     13.11 o 
   1   7   2       29.89       28.12      7.12 o 
   2   7   2      167.69      189.39     15.35 o 
   3   7   2      148.81      154.16     14.69 o 
   4   7   2      102.90       99.69     10.45 o 
   5   7   2      716.66      712.30     35.34 o 
   6   7   2      206.78      195.87     13.48 o 
   7   7   2      105.05       75.38     15.16 o 
   8   7   2       68.81       75.08     10.80 o 
   9   7   2      156.99      168.51     25.11 o 
  10   7   2       29.90       15.76     13.93 o 
  11   7   2       56.62      112.09     17.27 o 
 -11   8   2       35.79       25.24     10.58 o 
 -10   8   2       24.01       18.15     12.30 o 
  -9   8   2        7.59       28.51     14.88 o 
  -8   8   2       35.65       29.34     11.56 o 
  -7   8   2       18.23       13.06      9.18 o 
  -6   8   2      117.72      110.37     10.91 o 
  -5   8   2      102.45       96.97      9.28 o 
  -4   8   2      171.39      172.89     10.92 o 
  -3   8   2      628.18      633.17     29.87 o 
  -2   8   2      334.33      359.77     12.31 o 
  -1   8   2       75.38       81.86      9.60 o 
   0   8   2       59.65       48.04      6.76 o 
   1   8   2       73.66       64.28      5.82 o 
   2   8   2      335.01      353.80     23.33 o 
   3   8   2      624.31      621.72     23.86 o 
   4   8   2      176.23      202.67     15.94 o 
   5   8   2      103.30       89.06      5.77 o 
   6   8   2      118.88      125.11     14.82 o 
   7   8   2       18.87       18.28     10.52 o 
   8   8   2       35.47       51.67     18.29 o 
   9   8   2        7.81       15.39     14.42 o 
  10   8   2       23.85       35.62     16.45 o 
  11   8   2       35.67       38.15     17.82 o 
 -10   9   2       19.78        9.88     12.55 o 
  -9   9   2       50.79       40.15     13.28 o 
  -8   9   2       89.96       81.14      9.96 o 
  -7   9   2       84.43       96.92     13.12 o 
  -6   9   2       44.18       41.68      7.61 o 
  -5   9   2      152.11      131.62     11.23 o 
  -4   9   2      140.38      148.14     11.93 o 
  -3   9   2      249.09      259.28     19.71 o 
  -2   9   2      242.07      236.61     13.71 o 
  -1   9   2       40.70       36.02      7.99 o 
   0   9   2       45.67       49.84      5.97 o 
   1   9   2       41.61       44.60      6.69 o 
   2   9   2      240.78      229.36     16.41 o 
   3   9   2      246.49      232.17     17.55 o 
   4   9   2      141.09      138.84     22.78 o 
   5   9   2      149.66      175.92     16.50 o 
   6   9   2       44.48       56.72     12.98 o 
   7   9   2       86.67       86.39     12.92 o 
   8   9   2       90.06      100.04     17.79 o 
   9   9   2       51.39       31.18     53.21 o 
  10   9   2       20.20      -30.42     30.42 o 
 -10  10   2       27.68       28.09     16.21 o 
  -9  10   2        8.81       10.88     18.65 o 
  -8  10   2        9.10        2.66     11.29 o 
  -7  10   2       62.14       68.06     10.52 o 
  -6  10   2        6.05       -4.41      7.90 o 
  -5  10   2       25.71       32.30      8.20 o 
  -4  10   2        3.83       -9.52      9.52 o 
  -3  10   2      164.97      164.58     12.21 o 
  -2  10   2      102.44      118.13     11.27 o 
  -1  10   2      258.24      254.80     16.58 o 
   0  10   2       54.91       50.97     13.34 o 
   1  10   2      260.90      262.83     20.07 o 
   2  10   2       99.72      135.56     15.78 o 
   3  10   2      164.77      159.34     15.49 o 
   4  10   2        4.09        0.76      7.22 o 
   5  10   2       27.21       35.76     13.62 o 
   6  10   2        5.55       15.60     10.59 o 
   8  10   2        9.37       -4.25     19.36 o 
   9  10   2        9.17       32.30     20.85 o 
  10  10   2       27.78       29.34     18.53 o 
  -9  11   2        9.84        9.49     15.27 o 
  -8  11   2        6.64      -10.27     12.84 o 
  -7  11   2       37.06       24.26     13.61 o 
  -6  11   2      247.52      246.48     15.15 o 
  -5  11   2       49.44       46.68      9.39 o 
  -4  11   2       21.15       27.08     13.72 o 
  -3  11   2        5.60       20.07      9.67 o 
  -2  11   2      104.84      111.66     10.48 o 
  -1  11   2       36.01       30.89      7.48 o 
   0  11   2      166.23      134.76     12.79 o 
   1  11   2       34.08       31.74     14.59 o 
   2  11   2      103.49      121.37     14.47 o 
   3  11   2        5.04        9.84     10.73 o 
   4  11   2       20.20       39.72     10.71 o 
   5  11   2       48.46       51.73     13.10 o 
   6  11   2      249.45      251.45     20.10 o 
   7  11   2       36.43       46.55     34.39 o 
   8  11   2        6.94      -13.62     13.62 o 
   9  11   2        9.40      -32.02     32.02 o 
  -8  12   2       51.36       26.81     26.13 o 
  -7  12   2       18.73       40.89     35.21 o 
  -6  12   2      108.21      118.41     29.02 o 
  -5  12   2       77.94       69.84     11.45 o 
  -4  12   2      124.06      127.89     11.48 o 
  -3  12   2       10.37        6.77      7.85 o 
  -2  12   2       49.46       33.90     11.62 o 
  -1  12   2       56.73       74.45      9.60 o 
   0  12   2      101.12      101.08     14.91 o 
   1  12   2       56.58       47.58     10.71 o 
   2  12   2       47.61       54.09     12.94 o 
   3  12   2       10.32       30.80     16.02 o 
   4  12   2      125.76      152.96     22.81 o 
   5  12   2       78.63       85.53     16.45 o 
   6  12   2      109.38       89.85     35.94 o 
   7  12   2       19.24       38.18     20.76 o 
   8  12   2       50.64       31.13     17.75 o 
  -7  13   2       66.18       67.91     21.47 o 
  -6  13   2       19.76       28.86     14.39 o 
  -5  13   2       52.91       36.63     23.02 o 
  -4  13   2        5.27       18.77      9.84 o 
  -3  13   2       31.87       63.54     14.66 o 
  -2  13   2       32.27       33.65     11.59 o 
  -1  13   2       20.27       19.84     11.49 o 
   0  13   2       44.92       55.17     10.55 o 
   1  13   2       19.34       19.57     10.31 o 
   2  13   2       32.67       15.01     14.56 o 
   3  13   2       31.96       51.70     12.50 o 
   4  13   2        5.02       23.99     15.74 o 
   5  13   2       52.23       33.55     14.59 o 
   6  13   2       19.55       57.13     16.46 o 
   7  13   2       67.30       22.58     27.00 o 
  -6  14   2       49.37       38.08     15.93 o 
  -5  14   2       12.82        8.60     47.31 o 
  -4  14   2        2.39       19.83     21.33 o 
  -3  14   2       56.33       53.78     17.51 o 
  -2  14   2      226.49      215.15     20.26 o 
  -1  14   2      107.88      111.71     12.73 o 
   0  14   2       17.91       38.10      8.51 o 
   1  14   2      105.39      112.42     11.88 o 
   2  14   2      226.67      216.37     25.14 o 
   3  14   2       54.74       40.64     13.64 o 
   4  14   2        2.24        2.62     21.28 o 
   5  14   2       12.82        2.45     18.65 o 
   6  14   2       48.71       34.61     19.03 o 
  -5  15   2       11.43       15.39     29.99 o 
  -4  15   2       33.49       51.21     14.96 o 
  -3  15   2      108.21      106.71     15.87 o 
  -2  15   2      109.03      123.55     17.45 o 
  -1  15   2       10.99       36.68     12.99 o 
   0  15   2       69.70       64.09     17.62 o 
   1  15   2       12.08       18.80     15.87 o 
   2  15   2      107.82      104.23     15.06 o 
   3  15   2      108.75      111.66     15.37 o 
   4  15   2       33.11       50.81     21.55 o 
  -2  16   2        8.60        4.84     21.48 o 
  -1  16   2       83.68       74.54     51.42 o 
   0  16   2        0.48       15.20     10.67 o 
   1  16   2       85.84       53.10     11.95 o 
   2  16   2        8.75       12.24     12.69 o 
   0   0   3      326.40      297.46     13.54 o 
   1   0   3      471.65      488.74     12.92 o 
   2   0   3       66.72       70.56     11.17 o 
   3   0   3      197.50      169.27      8.50 o 
   4   0   3      360.53      350.26     18.37 o 
   5   0   3      123.90      112.53      8.32 o 
   6   0   3       15.71       -4.71     10.67 o 
   7   0   3        4.62       -1.28     11.55 o 
   8   0   3        3.05       -5.10     12.26 o 
   9   0   3        2.14       -3.48     18.30 o 
  10   0   3        2.60       14.24     17.06 o 
  11   0   3        4.12        4.09     11.72 o 
 -11   1   3       32.94       20.66     11.51 o 
 -10   1   3        1.28       -7.66      7.66 o 
  -9   1   3      123.81      118.62     12.43 o 
  -8   1   3       19.95       35.51     16.15 o 
  -7   1   3      106.00      111.02      9.50 o 
  -6   1   3       61.85       66.51      8.80 o 
  -5   1   3      103.76      109.80      8.45 o 
  -4   1   3      206.76      196.47     16.03 o 
  -3   1   3       41.78       46.13      9.05 o 
  -2   1   3      161.74      145.07      9.13 o 
  -1   1   3       95.31       89.00      5.55 o 
   0   1   3      169.45      156.59      8.77 o 
   1   1   3       95.41      102.74      5.61 o 
   2   1   3      164.41      156.01      7.90 o 
   3   1   3       40.03       27.95      5.98 o 
   4   1   3      206.79      212.86      9.96 o 
   5   1   3      103.30      124.96     15.81 o 
   6   1   3       60.95       63.97     12.98 o 
   7   1   3      105.81      113.31     12.48 o 
   8   1   3       20.44       20.57      7.88 o 
   9   1   3      125.58      107.64     14.51 o 
  10   1   3        1.13       14.07     28.81 o 
  11   1   3       32.97       15.11     13.26 o 
 -11   2   3        8.53       -2.72     31.34 o 
 -10   2   3       66.10       73.73     14.56 o 
  -9   2   3        6.76       16.57      9.04 o 
  -8   2   3      135.84      128.83     19.40 o 
  -7   2   3      144.69      145.69     20.72 o 
  -6   2   3       72.26       79.30      9.56 o 
  -5   2   3       38.01       32.65      6.57 o 
  -4   2   3      229.29      226.07     22.95 o 
  -3   2   3      103.63      116.50      6.95 o 
  -2   2   3      117.64      124.53     12.67 o 
  -1   2   3      332.36      331.09     14.06 o 
   0   2   3      234.78      219.32      8.38 o 
   1   2   3      326.90      317.32     10.23 o 
   2   2   3      121.85      120.08      7.05 o 
   3   2   3      106.28      112.73      7.14 o 
   4   2   3      229.73      211.50     10.02 o 
   5   2   3       38.45       36.86      4.64 o 
   6   2   3       72.82       90.55     13.21 o 
   7   2   3      146.61      147.60     12.86 o 
   8   2   3      139.01      151.31     12.43 o 
   9   2   3        6.95        0.21     28.44 o 
  10   2   3       66.67       57.61     15.86 o 
  11   2   3        8.86       38.37     16.14 o 
 -11   3   3       29.03       19.14     15.49 o 
 -10   3   3       35.90       38.08     15.05 o 
  -9   3   3      186.16      212.65     26.22 o 
  -8   3   3       58.19       61.34     12.67 o 
  -7   3   3       55.80       68.51     10.06 o 
  -6   3   3       32.13       34.50      6.15 o 
  -5   3   3       96.52       97.75     12.68 o 
  -4   3   3       64.08       74.22      7.97 o 
  -3   3   3      276.93      268.47     16.24 o 
  -2   3   3      103.74      115.86      9.77 o 
  -1   3   3        1.73       -1.60      4.83 o 
   0   3   3        3.72       15.01      9.33 o 
   1   3   3        1.64        6.30      4.15 o 
   2   3   3      103.61       98.53      9.03 o 
   3   3   3      281.16      270.40     12.66 o 
   4   3   3       66.92       67.29     13.02 o 
   5   3   3       97.14      100.22      8.92 o 
   6   3   3       31.26       31.99      9.76 o 
   7   3   3       57.88       61.29      8.77 o 
   8   3   3       58.62       49.07     10.49 o 
   9   3   3      184.68      161.83     27.50 o 
  10   3   3       36.17       31.77     10.94 o 
  11   3   3       29.26       51.56     16.63 o 
 -10   4   3        9.91      -11.71     11.71 o 
  -9   4   3        5.64       34.28     12.19 o 
  -8   4   3       67.42       89.03     15.38 o 
  -7   4   3       72.84       99.26     27.68 o 
  -6   4   3       10.90       13.99     10.22 o 
  -5   4   3      252.43      218.40     32.21 o 
  -4   4   3       90.52       97.45     10.75 o 
  -3   4   3      172.48      181.48     20.10 o 
  -2   4   3       62.06       52.04     10.91 o 
  -1   4   3      248.56      221.91     13.59 o 
   0   4   3       66.82       70.53      8.52 o 
   1   4   3      251.14      270.07     17.50 o 
   2   4   3       61.12       70.27      8.66 o 
   3   4   3      174.77      180.76     12.01 o 
   4   4   3       91.42       98.48     18.72 o 
   5   4   3      248.66      247.86     16.62 o 
   6   4   3       11.15       -0.13      9.92 o 
   7   4   3       70.44       58.62      9.37 o 
   8   4   3       65.84       73.98     13.88 o 
   9   4   3        5.77       13.54     19.59 o 
  10   4   3        9.95       -4.36     12.39 o 
 -10   5   3       13.26       28.60     14.51 o 
  -9   5   3       32.17       55.49     15.73 o 
  -8   5   3       59.27      104.31     17.00 o 
  -7   5   3       45.27       60.44     10.83 o 
  -6   5   3      259.43      264.01     20.56 o 
  -5   5   3       20.56       16.20     15.02 o 
  -4   5   3      526.55      540.97     27.22 o 
  -3   5   3      130.13      137.70     12.04 o 
  -2   5   3      394.32      385.77     26.22 o 
  -1   5   3       26.43       24.22      4.89 o 
   0   5   3      336.30      312.03     12.40 o 
   1   5   3       26.62        9.97     15.81 o 
   2   5   3      392.59      382.39     31.65 o 
   3   5   3      131.02      139.65     11.65 o 
   4   5   3      522.80      572.46     26.41 o 
   5   5   3       20.53        4.61     11.98 o 
   6   5   3      259.91      287.33     19.93 o 
   7   5   3       43.78       53.94      8.47 o 
   8   5   3       59.39       56.94     12.59 o 
   9   5   3       31.36       22.40     10.14 o 
  10   5   3       13.26        9.30     18.31 o 
 -10   6   3       41.41       60.90     52.25 o 
  -9   6   3       28.65       19.28     13.89 o 
  -8   6   3        3.97        4.82     12.32 o 
  -7   6   3       96.39      104.18     14.87 o 
  -6   6   3       52.41       67.46     17.71 o 
  -5   6   3       71.18       85.96     10.41 o 
  -4   6   3      196.90      213.87     16.85 o 
  -3   6   3      197.46      176.43     28.60 o 
  -2   6   3      400.56      400.26     21.04 o 
  -1   6   3      337.78      333.78     15.72 o 
   0   6   3      159.77      161.37      8.61 o 
   1   6   3      332.79      341.98     38.07 o 
   2   6   3      401.40      446.37     68.82 o 
   3   6   3      194.90      203.38     14.38 o 
   4   6   3      198.17      230.72     15.79 o 
   5   6   3       74.70       86.54     10.05 o 
   6   6   3       51.14       72.02      9.94 o 
   7   6   3       96.63       76.44     21.19 o 
   8   6   3        3.25        1.50     20.15 o 
   9   6   3       28.67       36.38     13.36 o 
  10   6   3       41.45       35.98     32.99 o 
  -9   7   3       50.34       83.01     30.09 o 
  -8   7   3       18.27       33.50     15.58 o 
  -7   7   3      148.46      171.85     21.06 o 
  -6   7   3       16.67        7.77     13.43 o 
  -5   7   3      217.24      237.54     15.47 o 
  -4   7   3       45.69       37.07      7.93 o 
  -3   7   3        6.41        8.33     10.46 o 
  -2   7   3        5.60       23.95     16.48 o 
  -1   7   3       30.76       46.32     27.62 o 
   0   7   3      131.32       98.34     18.72 o 
   1   7   3       30.24       46.41     13.45 o 
   2   7   3        5.85        6.79     17.74 o 
   3   7   3        7.56        7.19     12.00 o 
   4   7   3       47.22       58.45     11.35 o 
   5   7   3      219.79      240.84     19.99 o 
   6   7   3       16.58       13.56     11.59 o 
   7   7   3      150.81      148.28     17.15 o 
   8   7   3       18.06       28.01     22.27 o 
   9   7   3       49.27       56.70     36.86 o 
  -9   8   3       14.42       -6.27     12.67 o 
  -8   8   3      123.71      163.46     25.11 o 
  -7   8   3       16.47        0.00      9.68 o 
  -6   8   3      119.90      139.99     18.35 o 
  -5   8   3       15.30       27.95     13.48 o 
  -4   8   3      100.66       92.15     19.72 o 
  -3   8   3       59.34       42.84     16.50 o 
  -2   8   3       93.95       86.24     12.80 o 
  -1   8   3       13.32       11.75     12.06 o 
   0   8   3        0.33       10.53      7.14 o 
   1   8   3       13.57       27.64     11.69 o 
   2   8   3       91.14       90.93     15.54 o 
   3   8   3       59.61       44.25      9.96 o 
   4   8   3       97.65      111.53     15.16 o 
   5   8   3       15.93        6.42      8.80 o 
   6   8   3      119.66      152.78     26.67 o 
   7   8   3       16.81       22.66     14.48 o 
   8   8   3      123.05      162.37     18.43 o 
   9   8   3       14.32      -15.58     15.58 o 
  -8   9   3       13.55       -6.23     16.75 o 
  -7   9   3       56.09       96.44     18.42 o 
  -6   9   3       13.08       46.81     19.27 o 
  -5   9   3       23.16       25.16     19.36 o 
  -4   9   3       46.28       72.68     23.19 o 
  -3   9   3       54.21       68.57     13.60 o 
  -2   9   3       81.08       59.21     37.73 o 
  -1   9   3       19.88       -3.94     15.53 o 
   0   9   3      124.10      123.96     11.21 o 
   1   9   3       19.56       40.18     11.23 o 
   2   9   3       78.19      100.80     21.81 o 
   3   9   3       53.43       55.52     12.07 o 
   4   9   3       44.77       48.87     15.87 o 
   5   9   3       23.35       29.18     11.87 o 
   6   9   3       13.21       -1.15     13.81 o 
   7   9   3       55.41       32.37     24.28 o 
   8   9   3       13.20      -14.42     22.16 o 
  -8  10   3        2.81       19.96     15.60 o 
  -7  10   3       18.45       21.89     15.46 o 
  -6  10   3        3.64       12.07     11.25 o 
  -5  10   3       59.54       35.22     22.17 o 
  -4  10   3       15.01       31.28     15.07 o 
  -3  10   3      163.81      157.43     27.12 o 
  -2  10   3        2.15       -2.87     12.74 o 
  -1  10   3      268.72      312.99     26.38 o 
   0  10   3        5.47       -2.11     11.12 o 
   1  10   3      268.48      244.63     23.50 o 
   2  10   3        2.27       -4.91     13.47 o 
   3  10   3      162.68      181.47     29.97 o 
   4  10   3       14.74       40.13     17.50 o 
   5  10   3       60.06       55.51     15.22 o 
   6  10   3        3.81        0.28     14.23 o 
   7  10   3       18.44       27.51     21.31 o 
   8  10   3        2.75      -11.75     18.22 o 
  -7  11   3       26.29       14.77     14.83 o 
  -6  11   3       24.56        7.76     14.59 o 
  -5  11   3       24.47       22.81     12.90 o 
  -4  11   3       15.75       48.37     18.00 o 
  -3  11   3        2.58      -21.09     22.16 o 
  -2  11   3       80.52      109.54     28.20 o 
  -1  11   3       23.14       15.60     12.64 o 
   0  11   3       25.68       41.61     16.77 o 
   1  11   3       23.72       -3.79     15.30 o 
   2  11   3       81.69      101.27     28.95 o 
   3  11   3        2.64        9.89     15.81 o 
   4  11   3       15.75       22.30     12.01 o 
   5  11   3       24.62       13.35     18.50 o 
   6  11   3       24.36       38.31     11.58 o 
   7  11   3       26.56      -17.77     25.60 o 
  -6  12   3       53.04       52.67     14.73 o 
  -5  12   3       18.28       -0.25     13.81 o 
  -4  12   3       36.86       48.26     12.49 o 
  -3  12   3       19.62       33.76     15.78 o 
  -2  12   3       37.03       50.07     13.22 o 
  -1  12   3        4.63      -10.74     17.38 o 
   0  12   3       31.96       44.22     25.36 o 
   1  12   3        4.72       16.89     11.27 o 
   2  12   3       37.46        5.63     28.44 o 
   3  12   3       19.28       31.92     20.12 o 
   4  12   3       37.03       26.32     17.58 o 
   5  12   3       18.84        6.88     12.23 o 
   6  12   3       53.78       36.76     18.48 o 
  -5  13   3       78.05       45.57     18.48 o 
  -4  13   3       26.44       37.59     14.63 o 
  -3  13   3        0.42       12.04     15.20 o 
  -2  13   3       30.92       41.41     13.59 o 
  -1  13   3        6.47       15.86     14.32 o 
   0  13   3        6.82        7.11     23.39 o 
   1  13   3        6.32        4.45     14.48 o 
   2  13   3       30.66       40.75     16.72 o 
   3  13   3        0.46       -2.46     16.38 o 
   4  13   3       26.21       15.82     11.41 o 
  -2  14   3       17.06        5.88     12.55 o 
  -1  14   3       59.11       65.94     18.24 o 
   0  14   3        9.58       26.46     14.27 o 
   1  14   3       58.88       29.29     15.69 o 
   2  14   3       16.36       -0.09      8.01 o 
   0   0   4       60.60       62.82     20.90 o 
   1   0   4      187.21      177.00     14.04 o 
   2   0   4       58.25       52.53      9.50 o 
   3   0   4      167.57      173.30     13.81 o 
   4   0   4        1.11       -1.11      6.96 o 
   5   0   4      109.05      126.59     18.66 o 
   6   0   4       55.40       49.91     12.56 o 
   7   0   4       15.40       22.78     14.08 o 
   8   0   4       17.01       -2.99     15.86 o 
  -8   1   4        4.86       12.86     23.22 o 
  -7   1   4       29.94       29.99     21.68 o 
  -6   1   4       27.47       57.76     31.00 o 
  -5   1   4       22.94       31.87     14.32 o 
  -4   1   4       94.43       84.05     15.55 o 
  -3   1   4       13.11       21.58      8.24 o 
  -2   1   4       96.63       83.27     14.05 o 
  -1   1   4        4.35       -7.15      8.30 o 
   0   1   4      175.60      160.86     13.60 o 
   1   1   4        4.55        3.78      7.74 o 
   2   1   4       95.19       80.22     12.01 o 
   3   1   4       13.54       23.58      9.70 o 
   4   1   4       93.20       93.87     10.28 o 
   5   1   4       23.20       11.58      8.97 o 
   6   1   4       28.60       33.16     11.06 o 
   7   1   4       30.20       46.83     17.92 o 
   8   1   4        4.89        7.12     10.37 o 
  -8   2   4       61.28       64.06     17.04 o 
  -7   2   4        0.99       31.95     58.97 o 
  -6   2   4       17.98       67.56     22.79 o 
  -5   2   4       60.34       84.52     34.25 o 
  -4   2   4       96.51      140.15     21.82 o 
  -3   2   4       10.42       -6.64     12.27 o 
  -2   2   4       56.59       47.64     10.17 o 
  -1   2   4       21.54       33.31     18.51 o 
   0   2   4       17.16       50.41     12.54 o 
   1   2   4       21.27       18.89     10.33 o 
   2   2   4       56.27       46.69      9.30 o 
   3   2   4       10.19        5.02      7.68 o 
   4   2   4       97.26       87.50     10.09 o 
   5   2   4       61.00       70.00     14.09 o 
   6   2   4       17.90       14.16      8.21 o 
   7   2   4        1.02        3.52      8.90 o 
   8   2   4       60.37       65.37     18.12 o 
  -8   3   4       23.98        5.53     26.56 o 
  -7   3   4       18.60       35.14     17.36 o 
  -6   3   4       44.40       16.35     26.13 o 
  -5   3   4       55.78       96.04     44.55 o 
  -4   3   4       19.78       17.27     19.42 o 
  -3   3   4      112.62      119.77     21.02 o 
  -2   3   4       25.56       16.35     23.13 o 
  -1   3   4       19.20       10.04     21.57 o 
   0   3   4        3.29        6.88     16.78 o 
   1   3   4       18.93       -1.33      8.64 o 
   2   3   4       26.70       21.05      9.24 o 
   3   3   4      112.10      122.43     12.59 o 
   4   3   4       19.33       21.75      7.89 o 
   5   3   4       56.72       52.74     13.13 o 
   6   3   4       44.91       49.56     16.73 o 
   7   3   4       18.43       25.73     11.72 o 
   8   3   4       23.47       12.75     11.42 o 
  -8   4   4       23.22       15.09     21.19 o 
  -7   4   4        0.81       27.76     18.20 o 
  -6   4   4       31.88       46.80     16.22 o 
  -5   4   4       73.40       55.94     18.46 o 
  -4   4   4       22.28       29.03     14.90 o 
  -3   4   4      114.01      114.48     25.21 o 
  -2   4   4      100.58       85.67     41.26 o 
  -1   4   4       48.00       52.98     16.35 o 
   0   4   4        3.79        4.43      7.59 o 
   1   4   4       51.53       36.27      9.18 o 
   2   4   4      100.88      120.42     24.99 o 
   3   4   4      113.16      103.55     20.22 o 
   4   4   4       22.97       45.72     10.45 o 
   5   4   4       73.31       72.06     12.72 o 
   6   4   4       32.39       64.58     19.79 o 
   7   4   4        0.77        2.15     12.24 o 
   8   4   4       24.12       14.81     23.66 o 
  -7   5   4       15.06       -0.74     14.82 o 
  -6   5   4       27.06       35.85     20.25 o 
  -5   5   4        4.97       -9.50     15.41 o 
  -4   5   4       94.37      114.86     46.58 o 
  -3   5   4       12.61        4.09     14.82 o 
  -2   5   4      101.91       91.85     30.67 o 
  -1   5   4       43.30       60.95     15.88 o 
   0   5   4      109.19       99.16     14.73 o 
   1   5   4       43.94       48.00     10.82 o 
   2   5   4      100.99       78.82     11.01 o 
   3   5   4       13.47       16.37     10.15 o 
   4   5   4       96.47      104.70     13.12 o 
   5   5   4        5.07       -7.52     12.57 o 
   6   5   4       26.01       51.72     12.37 o 
   7   5   4       14.65       17.54     15.43 o 
  -7   6   4        4.68       -7.48     17.44 o 
  -6   6   4       21.24       19.26     18.29 o 
  -5   6   4       18.40       23.25     34.39 o 
  -4   6   4       17.59       12.46     16.89 o 
  -3   6   4       11.03        2.08     16.07 o 
  -2   6   4       36.83       15.54     19.41 o 
  -1   6   4       95.35       92.77     22.76 o 
   0   6   4        3.96        4.45     11.72 o 
   1   6   4       95.77      105.35     12.34 o 
   2   6   4       38.66       39.35     13.65 o 
   3   6   4       10.66       34.44     12.94 o 
   4   6   4       16.60       11.74     12.72 o 
   5   6   4       17.86       13.43     10.26 o 
   6   6   4       19.71       28.95     15.44 o 
   7   6   4        4.56       28.18     13.98 o 
  -6   7   4       26.31       40.94     20.22 o 
  -5   7   4       44.97       24.33     19.52 o 
  -4   7   4       48.94       36.94     15.02 o 
  -3   7   4       61.56       73.77     15.95 o 
  -2   7   4        9.21       50.62     33.96 o 
  -1   7   4        9.14       11.25     10.76 o 
   0   7   4       11.28       36.72     11.42 o 
   1   7   4        8.77       33.12     13.11 o 
   2   7   4        9.05        8.47      9.96 o 
   3   7   4       60.70       57.95     12.85 o 
   4   7   4       48.04       47.88     17.32 o 
   5   7   4       44.53       54.05     12.67 o 
   6   7   4       26.07       28.25     10.57 o 
  -6   8   4      103.59       91.31     22.16 o 
  -5   8   4       16.35       13.02     17.47 o 
  -4   8   4       70.20       71.14     17.20 o 
  -3   8   4       41.73       25.23     13.63 o 
  -2   8   4       26.27       61.20     15.78 o 
  -1   8   4       25.81       33.95     14.49 o 
   0   8   4       22.76       12.97     19.48 o 
   1   8   4       26.38       12.74     24.60 o 
   2   8   4       25.34       22.44     12.62 o 
   3   8   4       41.42       45.42     20.24 o 
   4   8   4       72.39       69.32     14.84 o 
   5   8   4       15.93       35.98     19.50 o 
   6   8   4      104.69       77.54     16.04 o 
  -5   9   4       12.39       33.86     23.13 o 
  -4   9   4       10.65       29.99     27.29 o 
  -3   9   4        3.76       36.48     21.82 o 
  -2   9   4      100.22       94.90     18.99 o 
  -1   9   4        4.04       -5.78     14.59 o 
   0   9   4       51.16       78.97     18.42 o 
   1   9   4        4.33      -11.04     21.10 o 
   2   9   4       99.89      122.16     15.24 o 
   3   9   4        4.02      -10.21     10.21 o 
   4   9   4        9.91       40.80     13.27 o 
   5   9   4       12.16       26.73     13.20 o 
  -3  10   4       59.32       22.77     19.08 o 
  -2  10   4        2.36      -14.82     14.82 o 
  -1  10   4      105.93      131.21     19.45 o 
   0  10   4        1.37        9.14      7.89 o 
   1  10   4      103.84      125.27     30.64 o 
   2  10   4        2.35       18.44     29.07 o 
   3  10   4       58.98       82.92     11.43 o 
  -1  11   4       11.83       16.09     16.92 o 
   0  11   4       40.78       20.84     14.31 o 
   1  11   4       11.41       50.77     17.39 o 
   1   0   5       30.29       44.31     22.35 o 
   2   0   5       43.55       48.57     21.29 o 
   3   0   5       13.49        0.97     19.55 o 
  -3   1   5       53.04        4.84     25.26 o 
  -2   1   5       18.35        9.68     20.32 o 
  -1   1   5       13.89       36.76     18.48 o 
   0   1   5        7.01       -1.94     16.55 o 
   2   1   5       17.95        1.94     18.48 o 
  -2   2   5       39.05       15.39     21.19 o 
  -1   2   5       26.83        6.87     20.32 o 
   0   2   5       17.39        1.94     17.52 o 
   1   2   5       26.82       -9.68     15.48 o 
  -2   3   5        3.85       18.39     21.39 o 
  -1   3   5        1.31       30.96     22.16 o 
   0   3   5        4.63        1.94     18.48 o 
   1   3   5        1.19       -2.90     18.39 o 
   2   3   5        3.47      -13.45     16.45 o 
   0   4   5       33.27        4.84     20.32 o 
                                                 
